# Supplementary material for: Microbiota Comparison of Amur ide (Leuciscus waleckii) Intestine and Waters at Alkaline Water and Freshwater as the Living Environment
Source: Front Microbiol. 2022 May 4;13:881132. doi: 10.3389/fmicb.2022.881132 (PMC9114670; doi:10.3389/fmicb.2022.881132)
Supplement: Supplementary file 1 [file Data_Sheet_1.ZIP]

Archive with 5 entries (4 files):
- Supplementary data/Appendix S1.xls
- Supplementary data/Appendix S2.xls
- Supplementary data/Appendix S3.xls
- Supplementary data/Supplementary Table 1.docx
- Supplementary data/
