# Supplementary material for: Microbiota Comparison of Amur ide (Leuciscus waleckii) Intestine and Waters at Alkaline Water and Freshwater as the Living Environment
Source: Front Microbiol. 2022 May 4;13:881132. doi: 10.3389/fmicb.2022.881132 (PMC9114670; doi:10.3389/fmicb.2022.881132)
Supplement: Supplementary file 1 [file Data_Sheet_1.ZIP › Supplementary data/Appendix S1.xls]

## Sheet: 组间T检验数据表
Estimators	DLG-Mean	DLG-Sd	DLS-Mean	DLS-Sd	TRG-Mean	TRG-Sd	TRS-Mean	TRS-Sd	Pvalue(DLG-DLS)	Qvalue(DLG-DLS)	Pvalue(DLG-TRG)	Qvalue(DLG-TRG)	Pvalue(DLG-TRS)	Qvalue(DLG-TRS)	Pvalue(DLS-TRG)	Qvalue(DLS-TRG)	Pvalue(DLS-TRS)	Qvalue(DLS-TRS)	Pvalue(TRG-TRS)	Qvalue(TRG-TRS)
shannon	6.2712	1.08534	6.36233	0.0483873	4.8382	1.14799	6.95467	0.16996	0.999042	0.999373	0.114814	0.287035	0.739735	0.97315	0.157197	0.261995	0.856323	0.987268	0.0354252	0.159351
simpson	0.9638	0.0181301	0.968	0.001	0.8806	0.0821967	0.981	0.00360555	0.999373	0.999373	0.0784038	0.287035	0.961109	0.97315	0.117649	0.261995	0.987268	0.987268	0.0637404	0.159351
ace	858.043	338.682	726.878	46.5234	916.195	240.7	979.354	91.184	0.88011	0.999373	0.980794	0.997012	0.901892	0.97315	0.716375	0.756936	0.597572	0.987268	0.983897	0.994859
chao	876.46	357.892	721.88	54.7195	909.159	260.437	956.665	80.7712	0.844697	0.999373	0.997012	0.997012	0.97315	0.97315	0.756936	0.756936	0.689461	0.987268	0.994112	0.994859
coverage	0.9968	0.00083666	0.997333	0.00057735	0.9958	0.00083666	0.995667	0.00057735	0.773497	0.999373	0.214163	0.356938	0.22681	0.97315	0.0712432	0.261995	0.0811208	0.405604	0.994859	0.994859

## Sheet: Sheet1
	ACE	AV	SD	Chao			Shannon			Simpson			Coverage
DLG1	1455.75			1509.88			8.054			0.989			0.996
DLG2	640.911			649.549			5.718			0.956			0.997
DLG3	719.832			727.238			6.449			0.971			0.998
DLG4	791.44			793.991			5.247			0.94			0.996
DLG5	682.288	858.043	338.682	701.639	876.46	357.892	5.888	6.2712	1.08534	0.963	0.9638	0.0181301	0.997	0.9968	0.00083666
DLS1	732.673			740.211			6.417			0.969			0.997
DLS2	677.729			660.348			6.345			0.968			0.998
DLS3	770.233	726.878	46.5234	765.08	721.88	54.7195	6.325	6.36233	0.0483873	0.967	0.968	0.001	0.997	0.997333	0.00057735
TRG1	1050.44			1067.5			5.546			0.946			0.995
TRG2	1224.14			1226.52			5.844			0.93			0.995
TRG3	956.533			963.79			5.39			0.909			0.996
TRG4	695.644			674.919			4.372			0.877			0.997
TRG5	654.226	916.195	240.7	613.069	909.159	260.437	3.039	4.8382	1.14799	0.741	0.8806	0.0821967	0.996	0.9958	0.00083666
TRS1	988.458			967.877			7.024			0.982			0.996
TRS2	1065.64			1031.24			7.079			0.984			0.995
TRS3	883.959	979.354	91.184	870.874	956.665	80.7712	6.761	6.95467	0.16996	0.977	0.981	0.00360555	0.996	0.995667	0.00057735

## Sheet: Sheet2
Estimators	DLG-Mean	DLG-Sd	DLS-Mean	DLS-Sd	TRG-Mean	TRG-Sd	TRS-Mean	TRS-Sd	Pvalue(DLG-DLS)	Qvalue(DLG-DLS)	Pvalue(DLG-TRG)	Qvalue(DLG-TRG)	Pvalue(DLG-TRS)	Qvalue(DLG-TRS)	Pvalue(DLS-TRG)	Qvalue(DLS-TRG)	Pvalue(DLS-TRS)	Qvalue(DLS-TRS)	Pvalue(TRG-TRS)	Qvalue(TRG-TRS)
shannon	4.289	0.16637	5.6759	0.38945	5.9025	0.37886	4.9139	0.012443	0.004765		0.002506		0.002911		0.51		0.0276		0.01068
simpson	0.041128	0.0074818	0.0090413	0.0036521	0.011817	0.0067853	0.017781	0.0025827	0.002618		0.007352		0.006938		0.5666		0.02768		0.2279
ace	576.26	51.316	1340.1	213.84	1567.7	53.682	762.81	26.673	0.003844		2.073e-05		0.005035		0.1484		0.009732		2.026e-05
chao	578.93	50.618	1371	218.32	1581.8	67.529	776.05	21.103	0.003607		3.292e-05		0.003389		0.1854		0.009321		3.896e-05
coverage	0.99746	0.00054607	0.99057	0.00048506	0.99033	0.00089426	0.99492	0.0011364	8.211e-05		0.000297		0.02518		0.7072		0.003654		0.005342

## Sheet: Sheet3
								0.999042	0.999373			0.114814	0.287035		0.114814	0.287035
								0.999373	0.999373			0.0784038	0.287035		0.078404	0.287035
								0.88011	0.999373			0.980794	0.997012		0.980794	0.997012
								0.844697	0.999373			0.997012	0.997012		0.997012	0.997012
								0.773497	0.999373			0.214163	0.356938		0.214163	0.356938
						0.739735	0.97315			0.157197	0.261995
						0.961109	0.97315			0.117649	0.261995
						0.901892	0.97315			0.716375	0.756936
						0.97315	0.97315			0.756936	0.756936
						0.22681	0.97315			0.0712432	0.261995
						0.856323	0.987268				0.0354252	0.159351
						0.987268	0.987268				0.0637404	0.159351
						0.597572	0.987268				0.983897	0.994859
						0.689461	0.987268				0.994112	0.994859
						0.0811208	0.405604				0.994859	0.994859
