# Supplementary material for: Microbiota Comparison of Amur ide (Leuciscus waleckii) Intestine and Waters at Alkaline Water and Freshwater as the Living Environment
Source: Front Microbiol. 2022 May 4;13:881132. doi: 10.3389/fmicb.2022.881132 (PMC9114670; doi:10.3389/fmicb.2022.881132)
Supplement: Supplementary file 1 [file Data_Sheet_1.ZIP › Supplementary data/Appendix S2.xls]

## Sheet: DLG_DLS
Taxonomy	DLG: mean rel. freq. (%)	DLG: std. dev. (%)	DLS: mean rel. freq. (%)	DLS: std. dev. (%)	p-values	p-values (corrected)	Difference between means	95.0% lower CI	95.0% upper CI	DLG.1	DLG.1: parent seq. count	DLG.1: rel. freq. (%)	DLG.2	DLG.2: parent seq. count	DLG.2: rel. freq. (%)	DLG.3	DLG.3: parent seq. count	DLG.3: rel. freq. (%)	DLS.1	DLS.1: parent seq. count	DLS.1: rel. freq. (%)	DLS.2	DLS.2: parent seq. count	DLS.2: rel. freq. (%)	DLS.3	DLS.3: parent seq. count	DLS.3: rel. freq. (%)
g__Acetobacter	0.00519656	0.00734905	0	0	0.42265	0.42265	0.00519656	-0.0171624	0.0275556	2.27e-05	0.145609	0.0155897	0	0.0874788	0	0	0.235173	0	0	0.200725	0	0	0.256929	0	0	0.130085	0
g__Aeromonas	0.251452	0.142491	0.202629	0.0836766	0.70228	0.70228	0.0488227	-0.30833	0.405975	0.000657224	0.145609	0.451362	0.000113314	0.0874788	0.129533	0.000407932	0.235173	0.17346	0.000181303	0.200725	0.090324	0.000747875	0.256929	0.291082	0.000294618	0.130085	0.226481
g__Flavobacterium	0.539026	0.470807	3.1742	0.714014	0.0165363	0.0165363	-2.63517	-4.42219	-0.848149	0.00174504	0.145609	1.19844	0.000113314	0.0874788	0.129533	0.000679887	0.235173	0.289101	0.00491785	0.200725	2.45004	0.0106516	0.256929	4.14572	0.00380737	0.130085	2.92683
g__Fluviicola	0.0804574	0.0713451	0.90048	0.365508	0.0815398	0.0815398	-0.820022	-1.87963	0.239582	4.53e-05	0.145609	0.0311107	0.00015864	0.0874788	0.181347	6.8e-05	0.235173	0.0289149	0.00115581	0.200725	0.575816	0.00183569	0.256929	0.714475	0.00183569	0.130085	1.41115
g__Luteolibacter	27.1927	17.3587	4.31195	0.613744	0.20319	0.20319	22.8807	-29.8389	75.6004	0.0530538	0.145609	36.4358	0.00251558	0.0874788	2.87565	0.0993994	0.235173	42.2665	0.0103796	0.200725	5.17105	0.00969972	0.256929	3.77525	0.0051898	0.130085	3.98955
g__Polynucleobacter	0.0422689	0.0150652	0.102439	0.121705	0.557646	0.557646	-0.0601706	-0.422846	0.302505	9.07e-05	0.145609	0.0622901	2.27e-05	0.0874788	0.0259491	9.07e-05	0.235173	0.0385674	6.8e-05	0.200725	0.0338772	0.00070255	0.256929	0.273441	0	0.130085	0
g__Reyranella	0.0798037	0.0551817	0.04992	0.0586925	0.627687	0.627687	0.0298837	-0.128511	0.188278	0.000226629	0.145609	0.155642	2.27e-05	0.0874788	0.0259491	0.000135977	0.235173	0.05782	0	0.200725	0	0.000339943	0.256929	0.13231	2.27e-05	0.130085	0.0174501
g__unidentified_Oxyphotobacteria	14.7951	8.74995	65.6861	6.71401	0.00355914	0.00355914	-50.891	-73.128	-28.6541	0.0174731	0.145609	12	0.0232975	0.0874788	26.6321	0.0135297	0.235173	5.75311	0.144567	0.200725	72.0221	0.176363	0.256929	68.6425	0.0733598	0.130085	56.3937
g__unidentified_Synechococcales	57.0141	9.20992	25.5723	6.76054	0.0207682	0.0207682	31.4418	8.19475	54.6888	0.0722946	0.145609	49.6498	0.0612351	0.0874788	69.9999	0.120861	0.235173	51.3925	0.0394561	0.200725	19.6568	0.0565892	0.256929	22.0252	0.0455751	0.130085	35.0348

## Sheet: DLG_TRG
Taxonomy	DLG: mean rel. freq. (%)	DLG: std. dev. (%)	TRG: mean rel. freq. (%)	TRG: std. dev. (%)	p-values	p-values (corrected)	Difference between means	95.0% lower CI	95.0% upper CI	DLG.1	DLG.1: parent seq. count	DLG.1: rel. freq. (%)	DLG.2	DLG.2: parent seq. count	DLG.2: rel. freq. (%)	DLG.3	DLG.3: parent seq. count	DLG.3: rel. freq. (%)	TRG.1	TRG.1: parent seq. count	TRG.1: rel. freq. (%)	TRG.2	TRG.2: parent seq. count	TRG.2: rel. freq. (%)	TRG.3	TRG.3: parent seq. count	TRG.3: rel. freq. (%)
g__Acetobacter	0.00519656	0.00734905	27.8942	39.4484	0.422721	0.422721	-27.8891	-147.908	92.1302	2.27e-05	0.145609	0.0155897	0	0.0874788	0	0	0.235173	0	0	0.581303	0	0.204442	0.244306	83.6827	0	0.685144	0
g__Aeromonas	0.251452	0.142491	48.6609	33.6796	0.17912	0.17912	-48.4094	-150.875	54.056	0.000657224	0.145609	0.451362	0.000113314	0.0874788	0.129533	0.000407932	0.235173	0.17346	0.354742	0.581303	61.0253	0.00645892	0.244306	2.64378	0.563966	0.685144	82.3134
g__Flavobacterium	0.539026	0.470807	0.19047	0.104262	0.40589	0.40589	0.348556	-1.0001	1.69721	0.00174504	0.145609	1.19844	0.000113314	0.0874788	0.129533	0.000679887	0.235173	0.289101	0.00086119	0.581303	0.148148	0.000815864	0.244306	0.333952	0.000611898	0.685144	0.0893093
g__Fluviicola	0.0804574	0.0713451	0.0309215	0.0437296	0.458544	0.458544	0.049536	-0.128993	0.228065	4.53e-05	0.145609	0.0311107	0.00015864	0.0874788	0.181347	6.8e-05	0.235173	0.0289149	0	0.581303	0	0.000226629	0.244306	0.0927644	0	0.685144	0
g__Luteolibacter	27.1927	17.3587	1.20528	0.554379	0.168321	0.168321	25.9874	-26.7493	78.7241	0.0530538	0.145609	36.4358	0.00251558	0.0874788	2.87565	0.0993994	0.235173	42.2665	0.00732011	0.581303	1.25926	0.0012238	0.244306	0.500928	0.0127139	0.685144	1.85565
g__Polynucleobacter	0.0422689	0.0150652	0.246931	0.298668	0.434778	0.434778	-0.204662	-1.11009	0.70077	9.07e-05	0.145609	0.0622901	2.27e-05	0.0874788	0.0259491	9.07e-05	0.235173	0.0385674	0.000385269	0.581303	0.0662768	0.00163173	0.244306	0.667904	4.53e-05	0.685144	0.00661174
g__Reyranella	0.0798037	0.0551817	16.6123	15.3644	0.26749	0.26749	-16.5325	-63.2769	30.212	0.000226629	0.145609	0.155642	2.27e-05	0.0874788	0.0259491	0.000135977	0.235173	0.05782	0.215501	0.581303	37.0721	0.000113314	0.244306	0.046382	0.0871388	0.685144	12.7183
g__unidentified_Oxyphotobacteria	14.7951	8.74995	5.10547	4.93723	0.261715	0.261715	9.68959	-12.2985	31.6777	0.0174731	0.145609	12	0.0232975	0.0874788	26.6321	0.0135297	0.235173	5.75311	0.00240227	0.581303	0.413255	0.0291445	0.244306	11.9295	0.0203739	0.685144	2.97367
g__unidentified_Synechococcales	57.0141	9.20992	0.0535482	0.0360677	0.0128199	0.0128199	56.9605	28.9406	84.9805	0.0722946	0.145609	49.6498	0.0612351	0.0874788	69.9999	0.120861	0.235173	51.3925	9.07e-05	0.581303	0.0156029	0.000249292	0.244306	0.102041	0.000294618	0.685144	0.0430009

## Sheet: DLG_TRS
Taxonomy	DLG: mean rel. freq. (%)	DLG: std. dev. (%)	TRS: mean rel. freq. (%)	TRS: std. dev. (%)	p-values	p-values (corrected)	Difference between means	95.0% lower CI	95.0% upper CI	DLG.1	DLG.1: parent seq. count	DLG.1: rel. freq. (%)	DLG.2	DLG.2: parent seq. count	DLG.2: rel. freq. (%)	DLG.3	DLG.3: parent seq. count	DLG.3: rel. freq. (%)	TRS.1	TRS.1: parent seq. count	TRS.1: rel. freq. (%)	TRS.2	TRS.2: parent seq. count	TRS.2: rel. freq. (%)	TRS.3	TRS.3: parent seq. count	TRS.3: rel. freq. (%)
g__Acetobacter	0.00519656	0.00734905	0.0181669	0.0256919	0.554529	0.554529	-0.0129703	-0.0842927	0.058352	2.27e-05	0.145609	0.0155897	0	0.0874788	0	0	0.235173	0	0	0.44068	0	0.000135977	0.249496	0.0545007	0	0.479932	0
g__Aeromonas	0.251452	0.142491	0.113759	0.0263904	0.303904	0.303904	0.137693	-0.277182	0.552568	0.000657224	0.145609	0.451362	0.000113314	0.0874788	0.129533	0.000407932	0.235173	0.17346	0.000498584	0.44068	0.11314	0.000203966	0.249496	0.0817513	0.00070255	0.479932	0.146385
g__Flavobacterium	0.539026	0.470807	14.0503	3.25292	0.0257551	0.0257551	-13.5113	-23.1357	-3.88681	0.00174504	0.145609	1.19844	0.000113314	0.0874788	0.129533	0.000679887	0.235173	0.289101	0.0810198	0.44068	18.3852	0.0329745	0.249496	13.2165	0.0506289	0.479932	10.5492
g__Fluviicola	0.0804574	0.0713451	12.37	6.70688	0.122194	0.122194	-12.2895	-32.6915	8.11246	4.53e-05	0.145609	0.0311107	0.00015864	0.0874788	0.181347	6.8e-05	0.235173	0.0289149	0.0334731	0.44068	7.59578	0.0545269	0.249496	21.8548	0.0367592	0.479932	7.65925
g__Luteolibacter	27.1927	17.3587	1.85007	0.795029	0.174725	0.174725	25.3426	-27.3144	77.9996	0.0530538	0.145609	36.4358	0.00251558	0.0874788	2.87565	0.0993994	0.235173	42.2665	0.0126912	0.44068	2.87992	0.00430595	0.249496	1.72586	0.00453258	0.479932	0.944421
g__Polynucleobacter	0.0422689	0.0150652	13.2367	3.01563	0.0251354	0.0251354	-13.1944	-22.3689	-4.01986	9.07e-05	0.145609	0.0622901	2.27e-05	0.0874788	0.0259491	9.07e-05	0.235173	0.0385674	0.0463229	0.44068	10.5117	0.0435127	0.249496	17.4403	0.0564306	0.479932	11.758
g__Reyranella	0.0798037	0.0551817	0.0914731	0.0394512	0.820935	0.820935	-0.0116694	-0.150525	0.127186	0.000226629	0.145609	0.155642	2.27e-05	0.0874788	0.0259491	0.000135977	0.235173	0.05782	0.000339943	0.44068	0.0771406	0.000362606	0.249496	0.145336	0.000249292	0.479932	0.0519432
g__unidentified_Oxyphotobacteria	14.7951	8.74995	57.9947	9.64562	0.00958495	0.00958495	-43.1996	-68.8624	-17.5368	0.0174731	0.145609	12	0.0232975	0.0874788	26.6321	0.0135297	0.235173	5.75311	0.264499	0.44068	60.0206	0.11302	0.249496	45.2993	0.329541	0.479932	68.6641
g__unidentified_Synechococcales	57.0141	9.20992	0.274963	0.101794	0.0129111	0.0129111	56.7391	28.7234	84.7548	0.0722946	0.145609	49.6498	0.0612351	0.0874788	69.9999	0.120861	0.235173	51.3925	0.00183569	0.44068	0.41656	0.000453258	0.249496	0.18167	0.00108782	0.479932	0.226661

## Sheet: DLS_TRG
Taxonomy	DLS: mean rel. freq. (%)	DLS: std. dev. (%)	TRG: mean rel. freq. (%)	TRG: std. dev. (%)	p-values	p-values (corrected)	Difference between means	95.0% lower CI	95.0% upper CI	DLS.1	DLS.1: parent seq. count	DLS.1: rel. freq. (%)	DLS.2	DLS.2: parent seq. count	DLS.2: rel. freq. (%)	DLS.3	DLS.3: parent seq. count	DLS.3: rel. freq. (%)	TRG.1	TRG.1: parent seq. count	TRG.1: rel. freq. (%)	TRG.2	TRG.2: parent seq. count	TRG.2: rel. freq. (%)	TRG.3	TRG.3: parent seq. count	TRG.3: rel. freq. (%)
g__Acetobacter	0	0	27.8942	39.4484	0.42265	0.42265	-27.8942	-147.914	92.125	0	0.200725	0	0	0.256929	0	0	0.130085	0	0	0.581303	0	0.204442	0.244306	83.6827	0	0.685144	0
g__Aeromonas	0.202629	0.0836766	48.6609	33.6796	0.178852	0.178852	-48.4582	-150.925	54.0089	0.000181303	0.200725	0.090324	0.000747875	0.256929	0.291082	0.000294618	0.130085	0.226481	0.354742	0.581303	61.0253	0.00645892	0.244306	2.64378	0.563966	0.685144	82.3134
g__Flavobacterium	3.1742	0.714014	0.19047	0.104262	0.0254124	0.0254124	2.98373	0.872153	5.0953	0.00491785	0.200725	2.45004	0.0106516	0.256929	4.14572	0.00380737	0.130085	2.92683	0.00086119	0.581303	0.148148	0.000815864	0.244306	0.333952	0.000611898	0.685144	0.0893093
g__Fluviicola	0.90048	0.365508	0.0309215	0.0437296	0.0761168	0.0761168	0.869558	-0.221066	1.96018	0.00115581	0.200725	0.575816	0.00183569	0.256929	0.714475	0.00183569	0.130085	1.41115	0	0.581303	0	0.000226629	0.244306	0.0927644	0	0.685144	0
g__Luteolibacter	4.31195	0.613744	1.20528	0.554379	0.00621252	0.00621252	3.10667	1.47636	4.73698	0.0103796	0.200725	5.17105	0.00969972	0.256929	3.77525	0.0051898	0.130085	3.98955	0.00732011	0.581303	1.25926	0.0012238	0.244306	0.500928	0.0127139	0.685144	1.85565
g__Polynucleobacter	0.102439	0.121705	0.246931	0.298668	0.576821	0.576821	-0.144491	-0.928322	0.639339	6.8e-05	0.200725	0.0338772	0.00070255	0.256929	0.273441	0	0.130085	0	0.000385269	0.581303	0.0662768	0.00163173	0.244306	0.667904	4.53e-05	0.685144	0.00661174
g__Reyranella	0.04992	0.0586925	16.6123	15.3644	0.266877	0.266877	-16.5624	-63.3067	30.182	0	0.200725	0	0.000339943	0.256929	0.13231	2.27e-05	0.130085	0.0174501	0.215501	0.581303	37.0721	0.000113314	0.244306	0.046382	0.0871388	0.685144	12.7183
g__unidentified_Oxyphotobacteria	65.6861	6.71401	5.10547	4.93723	0.000772624	0.000772624	60.5806	43.6296	77.5317	0.144567	0.200725	72.0221	0.176363	0.256929	68.6425	0.0733598	0.130085	56.3937	0.00240227	0.581303	0.413255	0.0291445	0.244306	11.9295	0.0203739	0.685144	2.97367
g__unidentified_Synechococcales	25.5723	6.76054	0.0535482	0.0360677	0.0333439	0.0333439	25.5187	4.95105	46.0864	0.0394561	0.200725	19.6568	0.0565892	0.256929	22.0252	0.0455751	0.130085	35.0348	9.07e-05	0.581303	0.0156029	0.000249292	0.244306	0.102041	0.000294618	0.685144	0.0430009

## Sheet: DLS_TRS
Taxonomy	DLS: mean rel. freq. (%)	DLS: std. dev. (%)	TRS: mean rel. freq. (%)	TRS: std. dev. (%)	p-values	p-values (corrected)	Difference between means	95.0% lower CI	95.0% upper CI	DLS.1	DLS.1: parent seq. count	DLS.1: rel. freq. (%)	DLS.2	DLS.2: parent seq. count	DLS.2: rel. freq. (%)	DLS.3	DLS.3: parent seq. count	DLS.3: rel. freq. (%)	TRS.1	TRS.1: parent seq. count	TRS.1: rel. freq. (%)	TRS.2	TRS.2: parent seq. count	TRS.2: rel. freq. (%)	TRS.3	TRS.3: parent seq. count	TRS.3: rel. freq. (%)
g__Acetobacter	0	0	0.0181669	0.0256919	0.42265	0.42265	-0.0181669	-0.0963328	0.059999	0	0.200725	0	0	0.256929	0	0	0.130085	0	0	0.44068	0	0.000135977	0.249496	0.0545007	0	0.479932	0
g__Aeromonas	0.202629	0.0836766	0.113759	0.0263904	0.268716	0.268716	0.0888703	-0.140093	0.317834	0.000181303	0.200725	0.090324	0.000747875	0.256929	0.291082	0.000294618	0.130085	0.226481	0.000498584	0.44068	0.11314	0.000203966	0.249496	0.0817513	0.00070255	0.479932	0.146385
g__Flavobacterium	3.1742	0.714014	14.0503	3.25292	0.0367036	0.0367036	-10.8761	-20.2028	-1.54941	0.00491785	0.200725	2.45004	0.0106516	0.256929	4.14572	0.00380737	0.130085	2.92683	0.0810198	0.44068	18.3852	0.0329745	0.249496	13.2165	0.0506289	0.479932	10.5492
g__Fluviicola	0.90048	0.365508	12.37	6.70688	0.136345	0.136345	-11.4695	-31.7898	8.85083	0.00115581	0.200725	0.575816	0.00183569	0.256929	0.714475	0.00183569	0.130085	1.41115	0.0334731	0.44068	7.59578	0.0545269	0.249496	21.8548	0.0367592	0.479932	7.65925
g__Luteolibacter	4.31195	0.613744	1.85007	0.795029	0.0283473	0.0283473	2.46188	0.439206	4.48456	0.0103796	0.200725	5.17105	0.00969972	0.256929	3.77525	0.0051898	0.130085	3.98955	0.0126912	0.44068	2.87992	0.00430595	0.249496	1.72586	0.00453258	0.479932	0.944421
g__Polynucleobacter	0.102439	0.121705	13.2367	3.01563	0.0252012	0.0252012	-13.1342	-22.2881	-3.98041	6.8e-05	0.200725	0.0338772	0.00070255	0.256929	0.273441	0	0.130085	0	0.0463229	0.44068	10.5117	0.0435127	0.249496	17.4403	0.0564306	0.479932	11.758
g__Reyranella	0.04992	0.0586925	0.0914731	0.0394512	0.458889	0.458889	-0.0415531	-0.188558	0.105452	0	0.200725	0	0.000339943	0.256929	0.13231	2.27e-05	0.130085	0.0174501	0.000339943	0.44068	0.0771406	0.000362606	0.249496	0.145336	0.000249292	0.479932	0.0519432
g__unidentified_Oxyphotobacteria	65.6861	6.71401	57.9947	9.64562	0.4129	0.4129	7.69145	-16.5208	31.9037	0.144567	0.200725	72.0221	0.176363	0.256929	68.6425	0.0733598	0.130085	56.3937	0.264499	0.44068	60.0206	0.11302	0.249496	45.2993	0.329541	0.479932	68.6641
g__unidentified_Synechococcales	25.5723	6.76054	0.274963	0.101794	0.0338784	0.0338784	25.2973	4.7354	45.8592	0.0394561	0.200725	19.6568	0.0565892	0.256929	22.0252	0.0455751	0.130085	35.0348	0.00183569	0.44068	0.41656	0.000453258	0.249496	0.18167	0.00108782	0.479932	0.226661

## Sheet: TRG_TRS
Taxonomy	TRG: mean rel. freq. (%)	TRG: std. dev. (%)	TRS: mean rel. freq. (%)	TRS: std. dev. (%)	p-values	p-values (corrected)	Difference between means	95.0% lower CI	95.0% upper CI	TRG.1	TRG.1: parent seq. count	TRG.1: rel. freq. (%)	TRG.2	TRG.2: parent seq. count	TRG.2: rel. freq. (%)	TRG.3	TRG.3: parent seq. count	TRG.3: rel. freq. (%)	TRS.1	TRS.1: parent seq. count	TRS.1: rel. freq. (%)	TRS.2	TRS.2: parent seq. count	TRS.2: rel. freq. (%)	TRS.3	TRS.3: parent seq. count	TRS.3: rel. freq. (%)
g__Acetobacter	27.8942	39.4484	0.0181669	0.0256919	0.4229	0.4229	27.8761	-92.1431	147.895	0	0.581303	0	0.204442	0.244306	83.6827	0	0.685144	0	0	0.44068	0	0.000135977	0.249496	0.0545007	0	0.479932	0
g__Aeromonas	48.6609	33.6796	0.113759	0.0263904	0.178363	0.178363	48.5471	-53.9208	151.015	0.354742	0.581303	61.0253	0.00645892	0.244306	2.64378	0.563966	0.685144	82.3134	0.000498584	0.44068	0.11314	0.000203966	0.249496	0.0817513	0.00070255	0.479932	0.146385
g__Flavobacterium	0.19047	0.104262	14.0503	3.25292	0.0263518	0.0263518	-13.8598	-23.7422	-3.97737	0.00086119	0.581303	0.148148	0.000815864	0.244306	0.333952	0.000611898	0.685144	0.0893093	0.0810198	0.44068	18.3852	0.0329745	0.249496	13.2165	0.0506289	0.479932	10.5492
g__Fluviicola	0.0309215	0.0437296	12.37	6.70688	0.121396	0.121396	-12.339	-32.743	8.06497	0	0.581303	0	0.000226629	0.244306	0.0927644	0	0.685144	0	0.0334731	0.44068	7.59578	0.0545269	0.249496	21.8548	0.0367592	0.479932	7.65925
g__Luteolibacter	1.20528	0.554379	1.85007	0.795029	0.405946	0.405946	-0.644788	-2.64074	1.35117	0.00732011	0.581303	1.25926	0.0012238	0.244306	0.500928	0.0127139	0.685144	1.85565	0.0126912	0.44068	2.87992	0.00430595	0.249496	1.72586	0.00453258	0.479932	0.944421
g__Polynucleobacter	0.246931	0.298668	13.2367	3.01563	0.0249613	0.0249613	-12.9897	-22.0416	-3.9379	0.000385269	0.581303	0.0662768	0.00163173	0.244306	0.667904	4.53e-05	0.685144	0.00661174	0.0463229	0.44068	10.5117	0.0435127	0.249496	17.4403	0.0564306	0.479932	11.758
g__Reyranella	16.6123	15.3644	0.0914731	0.0394512	0.26773	0.26773	16.5208	-30.224	63.2656	0.215501	0.581303	37.0721	0.000113314	0.244306	0.046382	0.0871388	0.685144	12.7183	0.000339943	0.44068	0.0771406	0.000362606	0.249496	0.145336	0.000249292	0.479932	0.0519432
g__unidentified_Oxyphotobacteria	5.10547	4.93723	57.9947	9.64562	0.00636143	0.00636143	-52.8892	-77.3629	-28.4155	0.00240227	0.581303	0.413255	0.0291445	0.244306	11.9295	0.0203739	0.685144	2.97367	0.264499	0.44068	60.0206	0.11302	0.249496	45.2993	0.329541	0.479932	68.6641
g__unidentified_Synechococcales	0.0535482	0.0360677	0.274963	0.101794	0.0780605	0.0780605	-0.221415	-0.494832	0.0520013	9.07e-05	0.581303	0.0156029	0.000249292	0.244306	0.102041	0.000294618	0.685144	0.0430009	0.00183569	0.44068	0.41656	0.000453258	0.249496	0.18167	0.00108782	0.479932	0.226661
