# Supplementary material for: Microbiota Comparison of Amur ide (Leuciscus waleckii) Intestine and Waters at Alkaline Water and Freshwater as the Living Environment
Source: Front Microbiol. 2022 May 4;13:881132. doi: 10.3389/fmicb.2022.881132 (PMC9114670; doi:10.3389/fmicb.2022.881132)
Supplement: Supplementary file 1 [file Data_Sheet_1.ZIP › Supplementary data/Appendix S3.xls]

## Sheet: DLG_DLS
Taxonomy	DLG: mean rel. freq. (%)	DLG: std. dev. (%)	DLS: mean rel. freq. (%)	DLS: std. dev. (%)	p-values	p-values (corrected)	Difference between means	95.0% lower CI	95.0% upper CI	DLG.1	DLG.1: parent seq. count	DLG.1: rel. freq. (%)	DLG.2	DLG.2: parent seq. count	DLG.2: rel. freq. (%)	DLG.3	DLG.3: parent seq. count	DLG.3: rel. freq. (%)	DLS.1	DLS.1: parent seq. count	DLS.1: rel. freq. (%)	DLS.2	DLS.2: parent seq. count	DLS.2: rel. freq. (%)	DLS.3	DLS.3: parent seq. count	DLS.3: rel. freq. (%)
p__Actinobacteria	20.5039	4.06324	29.2676	5.62786	0.155792	0.155792	-8.76364	-22.9404	5.41308	0.220102	0.971422	22.6577	0.23796	0.989824	24.0407	0.146062	0.986017	14.8134	0.349326	0.966867	36.1297	0.215932	0.966368	22.3447	0.281518	0.959887	29.3283
p__Bacteroidetes	1.30218	0.437348	26.531	6.06755	0.0271989	0.0271989	-25.2288	-43.5556	-6.90201	0.0167932	0.971422	1.72872	0.0146176	0.989824	1.47678	0.00691218	0.986017	0.70102	0.18085	0.966867	18.7047	0.323649	0.966368	33.4912	0.26298	0.959887	27.397
p__Firmicutes	2.92633	1.50326	0.448779	0.0524757	0.144899	0.144899	2.47755	-2.08817	7.04327	0.0490425	0.971422	5.04853	0.0173824	0.989824	1.75611	0.0194674	0.986017	1.97435	0.00396601	0.966867	0.410192	0.00505382	0.966368	0.522971	0.00396601	0.959887	0.413174
p__Oxyphotobacteria	19.6686	2.99166	22.1736	4.87251	0.575472	0.575472	-2.50498	-14.6971	9.68715	0.194425	0.971422	20.0145	0.156827	0.989824	15.8439	0.228238	0.986017	23.1475	0.210606	0.966867	21.7823	0.273745	0.966368	28.3272	0.15753	0.959887	16.4113
p__Planctomycetes	25.0049	6.6873	1.89643	0.63967	0.0383409	0.0383409	23.1085	3.01787	43.1991	0.251014	0.971422	25.8399	0.324125	0.989824	32.7457	0.161994	0.986017	16.4292	0.0267649	0.966867	2.76821	0.016136	0.966368	1.66975	0.0120113	0.959887	1.25133
p__Proteobacteria	16.5711	10.1573	17.0046	5.04695	0.96037	0.96037	-0.433459	-26.301	25.4341	0.148442	0.971422	15.2809	0.0477734	0.989824	4.82645	0.291921	0.986017	29.606	0.168839	0.966867	17.4624	0.102504	0.966368	10.6072	0.220238	0.959887	22.9442
p__Tenericutes	0.722213	0.990171	0.167825	0.11046	0.512027	0.512027	0.554389	-2.40738	3.51615	0.000339943	0.971422	0.0349944	0.0210085	0.989824	2.12245	9.07e-05	0.986017	0.00919862	0.000113314	0.966867	0.0117197	0.00242493	0.966368	0.250932	0.00231161	0.959887	0.240822
p__Verrucomicrobia	13.3007	3.18155	2.51023	0.351662	0.0393831	0.0393831	10.7905	1.2711	20.3099	0.0912635	0.971422	9.39483	0.17013	0.989824	17.1879	0.131331	0.986017	13.3194	0.0264023	0.966867	2.7307	0.0269235	0.966368	2.78605	0.0193314	0.959887	2.01393

## Sheet: DLG_TRG
Taxonomy	DLG: mean rel. freq. (%)	DLG: std. dev. (%)	TRG: mean rel. freq. (%)	TRG: std. dev. (%)	p-values	p-values (corrected)	Difference between means	95.0% lower CI	95.0% upper CI	DLG.1	DLG.1: parent seq. count	DLG.1: rel. freq. (%)	DLG.2	DLG.2: parent seq. count	DLG.2: rel. freq. (%)	DLG.3	DLG.3: parent seq. count	DLG.3: rel. freq. (%)	TRG.1	TRG.1: parent seq. count	TRG.1: rel. freq. (%)	TRG.2	TRG.2: parent seq. count	TRG.2: rel. freq. (%)	TRG.3	TRG.3: parent seq. count	TRG.3: rel. freq. (%)
p__Actinobacteria	20.5039	4.06324	2.7926	0.806002	0.0218775	0.0218775	17.7113	5.94853	29.4741	0.220102	0.971422	22.6577	0.23796	0.989824	24.0407	0.146062	0.986017	14.8134	0.0241813	0.948782	2.54867	0.0179943	0.922652	1.95028	0.0372351	0.959955	3.87884
p__Bacteroidetes	1.30218	0.437348	5.68456	7.44614	0.492913	0.492913	-4.38239	-26.9275	18.1627	0.0167932	0.971422	1.72872	0.0146176	0.989824	1.47678	0.00691218	0.986017	0.70102	0.00523513	0.948782	0.551774	0.149598	0.922652	16.2139	0.00276487	0.959955	0.288021
p__Firmicutes	2.92633	1.50326	8.44511	4.36409	0.208702	0.208702	-5.51878	-17.2947	6.2571	0.0490425	0.971422	5.04853	0.0173824	0.989824	1.75611	0.0194674	0.986017	1.97435	0.130652	0.948782	13.7705	0.0782776	0.922652	8.48399	0.0295751	0.959955	3.08088
p__Oxyphotobacteria	19.6686	2.99166	1.95169	1.17696	0.0071358	0.0071358	17.7169	9.81969	25.6142	0.194425	0.971422	20.0145	0.156827	0.989824	15.8439	0.228238	0.986017	23.1475	0.00369405	0.948782	0.389347	0.0298017	0.922652	3.23001	0.0214618	0.959955	2.23571
p__Planctomycetes	25.0049	6.6873	2.31902	1.77392	0.0336678	0.0336678	22.6859	3.93015	41.4416	0.251014	0.971422	25.8399	0.324125	0.989824	32.7457	0.161994	0.986017	16.4292	0.0219377	0.948782	2.31219	0.00138244	0.922652	0.149833	0.0431501	0.959955	4.49502
p__Proteobacteria	16.5711	10.1573	73.0134	3.35648	0.00987799	0.00987799	-56.4423	-84.0336	-28.851	0.148442	0.971422	15.2809	0.0477734	0.989824	4.82645	0.291921	0.986017	29.606	0.681586	0.948782	71.8381	0.642334	0.922652	69.6183	0.744771	0.959955	77.5839
p__Tenericutes	0.722213	0.990171	4.12874	2.93647	0.237504	0.237504	-3.40652	-11.3575	4.54443	0.000339943	0.971422	0.0349944	0.0210085	0.989824	2.12245	9.07e-05	0.986017	0.00919862	0.0659263	0.948782	6.94853	0.000725212	0.922652	0.0786009	0.0514448	0.959955	5.35908
p__Verrucomicrobia	13.3007	3.18155	1.66487	1.14462	0.0247668	0.0247668	11.6358	3.11173	20.16	0.0912635	0.971422	9.39483	0.17013	0.989824	17.1879	0.131331	0.986017	13.3194	0.0155694	0.948782	1.64099	0.00253824	0.922652	0.275103	0.0295524	0.959955	3.07852

## Sheet: DLG_TRS
Taxonomy	DLG: mean rel. freq. (%)	DLG: std. dev. (%)	TRS: mean rel. freq. (%)	TRS: std. dev. (%)	p-values	p-values (corrected)	Difference between means	95.0% lower CI	95.0% upper CI	DLG.1	DLG.1: parent seq. count	DLG.1: rel. freq. (%)	DLG.2	DLG.2: parent seq. count	DLG.2: rel. freq. (%)	DLG.3	DLG.3: parent seq. count	DLG.3: rel. freq. (%)	TRS.1	TRS.1: parent seq. count	TRS.1: rel. freq. (%)	TRS.2	TRS.2: parent seq. count	TRS.2: rel. freq. (%)	TRS.3	TRS.3: parent seq. count	TRS.3: rel. freq. (%)
p__Actinobacteria	20.5039	4.06324	23.168	6.79284	0.66411	0.66411	-2.66407	-19.6756	14.3475	0.220102	0.971422	22.6577	0.23796	0.989824	24.0407	0.146062	0.986017	14.8134	0.179581	0.941031	19.0834	0.312793	0.955377	32.7403	0.17183	0.971875	17.6803
p__Bacteroidetes	1.30218	0.437348	21.8351	1.92765	0.00304562	0.00304562	-20.5329	-26.0407	-15.0251	0.0167932	0.971422	1.72872	0.0146176	0.989824	1.47678	0.00691218	0.986017	0.70102	0.227898	0.941031	24.2179	0.208181	0.955377	21.7905	0.189484	0.971875	19.4968
p__Firmicutes	2.92633	1.50326	0.195652	0.0390048	0.123876	0.123876	2.73068	-1.83855	7.2999	0.0490425	0.971422	5.04853	0.0173824	0.989824	1.75611	0.0194674	0.986017	1.97435	0.00181303	0.941031	0.192664	0.00142776	0.955377	0.149445	0.0023796	0.971875	0.244847
p__Oxyphotobacteria	19.6686	2.99166	26.093	9.78935	0.455519	0.455519	-6.42442	-33.3395	20.4907	0.194425	0.971422	20.0145	0.156827	0.989824	15.8439	0.228238	0.986017	23.1475	0.28145	0.941031	29.9087	0.120952	0.955377	12.6601	0.347059	0.971875	35.7103
p__Planctomycetes	25.0049	6.6873	0.354857	0.0797652	0.0348686	0.0348686	24.65	4.30846	44.9916	0.251014	0.971422	25.8399	0.324125	0.989824	32.7457	0.161994	0.986017	16.4292	0.0037847	0.941031	0.402187	0.00401133	0.955377	0.419869	0.00235694	0.971875	0.242515
p__Proteobacteria	16.5711	10.1573	24.2066	3.61317	0.403469	0.403469	-7.63548	-34.8999	19.629	0.148442	0.971422	15.2809	0.0477734	0.989824	4.82645	0.291921	0.986017	29.606	0.197303	0.941031	20.9667	0.279433	0.955377	29.2485	0.217745	0.971875	22.4046
p__Tenericutes	0.722213	0.990171	0.0267851	0.0164655	0.425261	0.425261	0.695428	-2.31592	3.70678	0.000339943	0.971422	0.0349944	0.0210085	0.989824	2.12245	9.07e-05	0.986017	0.00919862	0.000294618	0.941031	0.031308	4.53e-05	0.955377	0.00474158	0.000430595	0.971875	0.0443056
p__Verrucomicrobia	13.3007	3.18155	4.12001	0.903351	0.0462387	0.0462387	9.18071	0.33931	18.0221	0.0912635	0.971422	9.39483	0.17013	0.989824	17.1879	0.131331	0.986017	13.3194	0.0489065	0.941031	5.19712	0.0285326	0.955377	2.98653	0.0405892	0.971875	4.17638

## Sheet: DLS_TRG
Taxonomy	DLS: mean rel. freq. (%)	DLS: std. dev. (%)	TRG: mean rel. freq. (%)	TRG: std. dev. (%)	p-values	p-values (corrected)	Difference between means	95.0% lower CI	95.0% upper CI	DLS.1	DLS.1: parent seq. count	DLS.1: rel. freq. (%)	DLS.2	DLS.2: parent seq. count	DLS.2: rel. freq. (%)	DLS.3	DLS.3: parent seq. count	DLS.3: rel. freq. (%)	TRG.1	TRG.1: parent seq. count	TRG.1: rel. freq. (%)	TRG.2	TRG.2: parent seq. count	TRG.2: rel. freq. (%)	TRG.3	TRG.3: parent seq. count	TRG.3: rel. freq. (%)
p__Actinobacteria	29.2676	5.62786	2.7926	0.806002	0.0201081	0.0201081	26.475	9.81464	43.1353	0.349326	0.966867	36.1297	0.215932	0.966368	22.3447	0.281518	0.959887	29.3283	0.0241813	0.948782	2.54867	0.0179943	0.922652	1.95028	0.0372351	0.959955	3.87884
p__Bacteroidetes	26.531	6.06755	5.68456	7.44614	0.0393485	0.0393485	20.8464	1.68191	40.0109	0.18085	0.966867	18.7047	0.323649	0.966368	33.4912	0.26298	0.959887	27.397	0.00523513	0.948782	0.551774	0.149598	0.922652	16.2139	0.00276487	0.959955	0.288021
p__Firmicutes	0.448779	0.0524757	8.44511	4.36409	0.122197	0.122197	-7.99633	-21.2711	5.2784	0.00396601	0.966867	0.410192	0.00505382	0.966368	0.522971	0.00396601	0.959887	0.413174	0.130652	0.948782	13.7705	0.0782776	0.922652	8.48399	0.0295751	0.959955	3.08088
p__Oxyphotobacteria	22.1736	4.87251	1.95169	1.17696	0.0227285	0.0227285	20.2219	6.39708	34.0468	0.210606	0.966867	21.7823	0.273745	0.966368	28.3272	0.15753	0.959887	16.4113	0.00369405	0.948782	0.389347	0.0298017	0.922652	3.23001	0.0214618	0.959955	2.23571
p__Planctomycetes	1.89643	0.63967	2.31902	1.77392	0.775771	0.775771	-0.422585	-5.17353	4.32836	0.0267649	0.966867	2.76821	0.016136	0.966368	1.66975	0.0120113	0.959887	1.25133	0.0219377	0.948782	2.31219	0.00138244	0.922652	0.149833	0.0431501	0.959955	4.49502
p__Proteobacteria	17.0046	5.04695	73.0134	3.35648	0.000442586	0.000442586	-56.0088	-68.644	-43.3737	0.168839	0.966867	17.4624	0.102504	0.966368	10.6072	0.220238	0.959887	22.9442	0.681586	0.948782	71.8381	0.642334	0.922652	69.6183	0.744771	0.959955	77.5839
p__Tenericutes	0.167825	0.11046	4.12874	2.93647	0.196525	0.196525	-3.96091	-12.8771	4.95529	0.000113314	0.966867	0.0117197	0.00242493	0.966368	0.250932	0.00231161	0.959887	0.240822	0.0659263	0.948782	6.94853	0.000725212	0.922652	0.0786009	0.0514448	0.959955	5.35908
p__Verrucomicrobia	2.51023	0.351662	1.66487	1.14462	0.408731	0.408731	0.845357	-2.29916	3.98988	0.0264023	0.966867	2.7307	0.0269235	0.966368	2.78605	0.0193314	0.959887	2.01393	0.0155694	0.948782	1.64099	0.00253824	0.922652	0.275103	0.0295524	0.959955	3.07852

## Sheet: DLS_TRS
Taxonomy	DLS: mean rel. freq. (%)	DLS: std. dev. (%)	TRS: mean rel. freq. (%)	TRS: std. dev. (%)	p-values	p-values (corrected)	Difference between means	95.0% lower CI	95.0% upper CI	DLS.1	DLS.1: parent seq. count	DLS.1: rel. freq. (%)	DLS.2	DLS.2: parent seq. count	DLS.2: rel. freq. (%)	DLS.3	DLS.3: parent seq. count	DLS.3: rel. freq. (%)	TRS.1	TRS.1: parent seq. count	TRS.1: rel. freq. (%)	TRS.2	TRS.2: parent seq. count	TRS.2: rel. freq. (%)	TRS.3	TRS.3: parent seq. count	TRS.3: rel. freq. (%)
p__Actinobacteria	29.2676	5.62786	23.168	6.79284	0.385284	0.385284	6.09957	-11.4576	23.6567	0.349326	0.966867	36.1297	0.215932	0.966368	22.3447	0.281518	0.959887	29.3283	0.179581	0.941031	19.0834	0.312793	0.955377	32.7403	0.17183	0.971875	17.6803
p__Bacteroidetes	26.531	6.06755	21.8351	1.92765	0.390419	0.390419	4.69593	-11.888	21.2798	0.18085	0.966867	18.7047	0.323649	0.966368	33.4912	0.26298	0.959887	27.397	0.227898	0.941031	24.2179	0.208181	0.955377	21.7905	0.189484	0.971875	19.4968
p__Firmicutes	0.448779	0.0524757	0.195652	0.0390048	0.00680699	0.00680699	0.253127	0.120444	0.38581	0.00396601	0.966867	0.410192	0.00505382	0.966368	0.522971	0.00396601	0.959887	0.413174	0.00181303	0.941031	0.192664	0.00142776	0.955377	0.149445	0.0023796	0.971875	0.244847
p__Oxyphotobacteria	22.1736	4.87251	26.093	9.78935	0.647864	0.647864	-3.91944	-28.8445	21.0056	0.210606	0.966867	21.7823	0.273745	0.966368	28.3272	0.15753	0.959887	16.4113	0.28145	0.941031	29.9087	0.120952	0.955377	12.6601	0.347059	0.971875	35.7103
p__Planctomycetes	1.89643	0.63967	0.354857	0.0797652	0.0741876	0.0741876	1.54157	-0.364058	3.4472	0.0267649	0.966867	2.76821	0.016136	0.966368	1.66975	0.0120113	0.959887	1.25133	0.0037847	0.941031	0.402187	0.00401133	0.955377	0.419869	0.00235694	0.971875	0.242515
p__Proteobacteria	17.0046	5.04695	24.2066	3.61317	0.183499	0.183499	-7.20202	-19.9036	5.4996	0.168839	0.966867	17.4624	0.102504	0.966368	10.6072	0.220238	0.959887	22.9442	0.197303	0.941031	20.9667	0.279433	0.955377	29.2485	0.217745	0.971875	22.4046
p__Tenericutes	0.167825	0.11046	0.0267851	0.0164655	0.210637	0.210637	0.141039	-0.185262	0.467341	0.000113314	0.966867	0.0117197	0.00242493	0.966368	0.250932	0.00231161	0.959887	0.240822	0.000294618	0.941031	0.031308	4.53e-05	0.955377	0.00474158	0.000430595	0.971875	0.0443056
p__Verrucomicrobia	2.51023	0.351662	4.12001	0.903351	0.114097	0.114097	-1.60978	-3.99859	0.779025	0.0264023	0.966867	2.7307	0.0269235	0.966368	2.78605	0.0193314	0.959887	2.01393	0.0489065	0.941031	5.19712	0.0285326	0.955377	2.98653	0.0405892	0.971875	4.17638

## Sheet: TRG_TRS
Taxonomy	TRG: mean rel. freq. (%)	TRG: std. dev. (%)	TRS: mean rel. freq. (%)	TRS: std. dev. (%)	p-values	p-values (corrected)	Difference between means	95.0% lower CI	95.0% upper CI	TRG.1	TRG.1: parent seq. count	TRG.1: rel. freq. (%)	TRG.2	TRG.2: parent seq. count	TRG.2: rel. freq. (%)	TRG.3	TRG.3: parent seq. count	TRG.3: rel. freq. (%)	TRS.1	TRS.1: parent seq. count	TRS.1: rel. freq. (%)	TRS.2	TRS.2: parent seq. count	TRS.2: rel. freq. (%)	TRS.3	TRS.3: parent seq. count	TRS.3: rel. freq. (%)
p__Actinobacteria	2.7926	0.806002	23.168	6.79284	0.0495351	0.0495351	-20.3754	-40.6505	-0.100284	0.0241813	0.948782	2.54867	0.0179943	0.922652	1.95028	0.0372351	0.959955	3.87884	0.179581	0.941031	19.0834	0.312793	0.955377	32.7403	0.17183	0.971875	17.6803
p__Bacteroidetes	5.68456	7.44614	21.8351	1.92765	0.0835627	0.0835627	-16.1505	-37.1002	4.79916	0.00523513	0.948782	0.551774	0.149598	0.922652	16.2139	0.00276487	0.959955	0.288021	0.227898	0.941031	24.2179	0.208181	0.955377	21.7905	0.189484	0.971875	19.4968
p__Firmicutes	8.44511	4.36409	0.195652	0.0390048	0.116055	0.116055	8.24945	-5.02649	21.5254	0.130652	0.948782	13.7705	0.0782776	0.922652	8.48399	0.0295751	0.959955	3.08088	0.00181303	0.941031	0.192664	0.00142776	0.955377	0.149445	0.0023796	0.971875	0.244847
p__Oxyphotobacteria	1.95169	1.17696	26.093	9.78935	0.0712791	0.0712791	-24.1414	-53.3461	5.06335	0.00369405	0.948782	0.389347	0.0298017	0.922652	3.23001	0.0214618	0.959955	2.23571	0.28145	0.941031	29.9087	0.120952	0.955377	12.6601	0.347059	0.971875	35.7103
p__Planctomycetes	2.31902	1.77392	0.354857	0.0797652	0.257717	0.257717	1.96416	-3.41754	7.34585	0.0219377	0.948782	2.31219	0.00138244	0.922652	0.149833	0.0431501	0.959955	4.49502	0.0037847	0.941031	0.402187	0.00401133	0.955377	0.419869	0.00235694	0.971875	0.242515
p__Proteobacteria	73.0134	3.35648	24.2066	3.61317	0.000156393	0.000156393	48.8068	39.1041	58.5095	0.681586	0.948782	71.8381	0.642334	0.922652	69.6183	0.744771	0.959955	77.5839	0.197303	0.941031	20.9667	0.279433	0.955377	29.2485	0.217745	0.971875	22.4046
p__Tenericutes	4.12874	2.93647	0.0267851	0.0164655	0.186873	0.186873	4.10195	-4.83167	13.0356	0.0659263	0.948782	6.94853	0.000725212	0.922652	0.0786009	0.0514448	0.959955	5.35908	0.000294618	0.941031	0.031308	4.53e-05	0.955377	0.00474158	0.000430595	0.971875	0.0443056
p__Verrucomicrobia	1.66487	1.14462	4.12001	0.903351	0.0793839	0.0793839	-2.45514	-5.37984	0.469568	0.0155694	0.948782	1.64099	0.00253824	0.922652	0.275103	0.0295524	0.959955	3.07852	0.0489065	0.941031	5.19712	0.0285326	0.955377	2.98653	0.0405892	0.971875	4.17638
